# Supplementary material for: Candidate genes for male and female reproductive traits in Canchim beef cattle
Source: J Anim Sci Biotechnol. 2017 Aug 23;8:67. doi: 10.1186/s40104-017-0199-8 (PMC5569548; doi:10.1186/s40104-017-0199-8)
Supplement: Supplementary file 4 — Linkage disequilibrium for scrotal circumference at 420 d of age on chromosome 5. Fig. S2. Linkage disequilibrium for scrotal circumference at 420 d of age on chromosome 9. Fig. S3. Linkage disequilibrium for scrotal circumference at 420 d of age on chromosome 13. Fig. S4. Linkage disequilibrium for scrotal circumference at 420 d of age on chromosome 14. Fig. S5. Linkage disequilibrium for scrotal circumference at 420 d of age on chromosome 18. Fig. S6. Linkage disequilibrium for scrotal circumference at 420 d of age on chromosome 21. (ZIP 1985 kb) [file 40104_2017_199_MOESM4_ESM.zip]

Archive with 7 entries (7 files):
- Additional file 4.docx
- Figure S1.tiff
- Figure S2.tiff
- Figure S3.tiff
- Figure S4.tiff
- Figure S5.tiff
- Figure S6.tiff
